# Supplementary material for: Deletion of Lipoprotein PG0717 in Porphyromonas gingivalis W83 Reduces Gingipain Activity and Alters Trafficking in and Response by Host Cells
Source: PLoS One. 2013 Sep 12;8(9):e74230. doi: 10.1371/journal.pone.0074230 (PMC3772042; doi:10.1371/journal.pone.0074230)
Supplement: File S3 — Comparative Proteome Data of W83Δ717 versus W83. (XLS) [file pone.0074230.s003.xls]

## Sheet: Table S3A.
Table S3A. P. gingivalis proteins found to be significantly altered by deletion of PG0717 as determined with the ProGroup™ algorithm (P < 0.05)a).
Totalb)	% Coveragec)	Uniprotd)	Gene locusd)	Protein Name	Biological functione)	W83/ W82Δ717	P Value
Metabolism
11.94	49.8765	Q7MWK9	PG0599	3,4-dihydroxy-2-butanone 4-phosphate synthaseI	riboflavin biosynthetic process	1.27721	0.00505093
19.02	47.1888	Q7MVN7	PG1013	acetyl-CoA hydrolase/transferase family protein	acetyl-CoA metabolic process	1.17723	0.000791001
19.32	52.5229	Q7MUZ3	PG1327	aminotransferase	biosynthetic process	1.12326	1.37763e-08
24.79	51.5075	Q7MVI0	PG1081	acetate kinase	organic acid metabolic process	1.12183	0.000276958
41.68	69.4013	Q7MWN9	PG0561	M20/M25/M40 family peptidase	metabolic process	1.09757	3.18631e-05
47.14	68.4034	Q7MV80	PG1210	M24 family peptidase	cellular process	1.09049	3.88266e-06
13.17	41.369	Q7MVH9	PG1082	phosphotransacetylase	acetyltransferase activity	1.07188	0.0264176
63.95	69.2416	Q7MWU6	PG0491	hypothetical protein	catalytic activity	1.0505	0.00462771
33.4	46.7721	Q7MWV5	PG0481	2-amino-3-ketobutyrate coenzyme A ligase	biosynthetic process	1.04496	0.039831
9.75	74.7664	Q7MVJ5	PG1066	butyrate-acetoacetate CoA-transferase subunit A	CoA-transferase activity	0.881564	0.0429473
6.04	40.7407	Q7MXM1	PG0152	carboxynorspermidine decarboxylase	catalytic activity	0.848346	0.0304417
6.81	36.3215	Q7MWR3	PG0531	NAD synthetase	NAD biosynthetic process	0.697423	0.00342333
Carbohydrate Metabolism
32.06	74.502	Q7MWI7	PG0623	triosephosphate isomerase	gluconeogenesis	1.11158	0.000582254
75.53	82.0561	Q7MU78	PG1676	phosphoenolpyruvate carboxykinase	gluconeogenesis	1.1025	2.2085e-12
14.22	57.2727	Q7MXG0	PG0230	putative translaldolase	pentose-phosphate shunt	1.10143	7.61781e-09
44.85	72.7545	Q7MTK2	PG1949	malate dehydrogenase	cellular carbohydrate metabolic process	1.07293	1.7763e-05
28.56	72.1774	Q7MXP1	PG0130	phosphoglyceromutase	glycolysis	1.06942	0.00587756
29.17	80.3571	Q7MT61	PG2124	glyceraldehyde 3-phosphate dehydrogenase, type I	oxidation-reduction process	1.04218	0.00363532
46.27	72.3549	P60053	PG1755	fructose-1,6-bisphosphate aldolase	glycolysis	0.912317	0.000930098
11.45	40.8889	Q7MU23	PG1748	transketolase	transferase activity	0.732478	0.000177457
Amino Acid Metabolism
2.25	29.6736	Q7MWN2	PG0571	aspartate-semialdehyde dehydrogenase	methionine biosynthetic process	2.01351	0.0348936
20.39	57.1096	Q7MTQ0	PG1896	S-adenosylmethionine synthetase	one-carbon metabolic process	1.29211	5.01501e-05
27.9	53.7178	Q7MTS1	PG1872	urocanate hydratase	histidine metabolic process	1.17366	3.09388e-09
58.77	72.3757	Q7MV36	PG1269	delta-1-pyrroline-5-carboxylate dehydrogenase	proline biosynthetic process	1.16017	3.15883e-05
66.39	90.7865	Q7MV34	PG1271	acetylornithine aminotransferase	amino acid metabolism	1.15582	1.5447e-08
48.61	69.6165	Q7MV21	PG1290	branched-chain amino acid aminotransferase	branched chain family amino acid metabolic process	1.1457	5.61152e-14
32.39	46.6851	Q7MUG4	PG1559	glycine cleavage system aminomethyltransferase T	phenylacetate catabolic process	1.11293	1.76165e-08
51.69	61.9718	Q7MXW0	PG0042	serine hydroxymethyltransferase	L-serine and glycine metabolic process	1.11247	2.6538e-09
87.24	86.6667	Q7MV30	PG1278	phosphoserine aminotransferase	amino acid metabolism	1.09311	7.44407e-08
25.32	39.0947	Q7MWQ8	PG0537	aminoacyl-histidine dipeptidase	proteolysis/hydrolase activity	1.09007	0.033206
66.39	90.7865	P0C934	PG1232	glutamate dehydrogenase	amino acid metabolism	1.06189	3.17006e-15
7.1	23.8095	Q7MVT9	PG0950	glycine cleavage system protein H	glycine cleavage complex	1.05856	0.00518845
12.69	41.5541	Q7MVE9	PG1116	bifunctional 5,10-methylene-tetrahydrofolate dehydrogenase	histidine biosynthetic process	0.775033	0.00428229
Lipid metabolism
17.96	52.2388	Q7MAV3	PG2141	3-oxoacyl-(acyl carrier protein) synthase III	Lipid metabolism/ fatty acid biosynthesis	1.09653	0.0423443
Purine Pyrimidine Metabolism
25.09	81.1321	Q7MXT6	PG0073	orotidine 5'-monophosphate decarboxylase	pyrimidine nucleotide biosynthetic process	1.08814	0.00372587
15.99	55.792	Q7MWW8	PG0464	adenylosuccinate synthetase	purine biosynthesis	0.896907	0.000178275
4.41	38.437	Q7MWR6	PG0528	amidophosphoribosyltransferase	purine base biosynthetic process	0.864354	0.0279065
7.37	34.2857	Q7MUX4	PG1353	orotate phosphoribosyltransferase	nucleoside metabolic process/pyrimidine nucleotide biosynthetic process	0.745896	0.0015301
4	54.7872	Q7MWS7	PG0512	guanylate kinase	purine nucleotide metabolic process	0.74021	0.00134476
Electron Carrier Activity
4.17	16	Q7MTW8	PG1813	ferredoxin, 4Fe-4S	oxidative phosphorylation	1.11953	0.00400502
35.1	84.2912	Q7MVI4	PG1077	electron transfer flavoprotein subunit beta	electron carrier activity	1.09206	0.0209224
4	44.6429	Q7MUS0	PG1421	ferredoxin, 4Fe-4S	oxidative phosphorylation	1.08427	0.00157398
8.42	68.3721	Q7MXA3	PG0306	RnfABCDGE type electron transport complex subunit G	electron transport chain	0.861798	0.0014788
Cell Redox Homeostasis
23.21	42.1512	Q7MWJ4	PG0616	thioredoxin	cell redox homeostasis	1.29613	2.60222e-12
8	71.25	Q7MT23	PG2175	hypothetical protein	antioxidant activity	1.19167	9.39191e-06
47.08	56.1453	Q7MVH7	PG1084	thioredoxin family protein	cell redox homeostasis	1.05985	0.0423555
Oxidation-Reduction Process
15.49	61.4731	Q7MTW9	PG1812	2-ketoisovalerate ferredoxin reductase	oxidation-reduction process	1.22668	0.000288919
24.45	62.7968	Q7MVI5	PG1076	acyl-CoA dehydrogenase, short-chain specific	oxidation-reduction process	1.20667	1.16161e-08
17.65	58.4665	Q7MVD5	PG1134	thioredoxin reductase	oxidation-reduction process/removal of superoxide radicals	1.13059	0.00499391
37.85	90.0524	P19665	PG1545	superoxide dismutase, Fe-Mn	oxidation-reduction process/superoxide metabolic process	1.08372	3.14387e-06
104.89	83.9506	Q7MWD1	PG0692	4-hydroxybutyryl-CoA dehydratase	oxidation-reduction process	1.07926	1.23315e-14
29.12	42.9619	Q7MU56	PG1704	thiol:disulfide interchange protein dsbD	oxidation-reduction process	0.931547	0.03477
21.2	63.7255	Q7MV29	PG1279	D-isomer specific 2-hydroxyacid dehydrogenase family protein	oxidoreductase activity, acting on the CH-OH group of donors, NAD or NADP as acceptor	0.901657	0.00273091
8	29.3948	Q7MVJ2	PG1069	zinc-containing alcohol dehydrogenase	oxidation-reduction process	0.842975	0.000511615
11.95	43.8247	Q7MUB7	PG1614	succinate dehydrogenase/fumarate reductase iron-sulfur subunit	oxidation-reduction process	0.62146	0.00199311
30.65	61.051	Q7MUB6	PG1615	succinate dehydrogenase flavoprotein subunit	oxidation-reduction process	0.53207	3.44661e-13
Protein biosynthesis
24.74	85.6	Q7MX28	PG0393	50S ribosomal protein L7/L12	translation	0.8355	6.44616e-06
6.02	47.3958	Q7MT66	PG2117	30S ribosomal protein S16	translation	0.661183	0.00161322
15.62	59.7015	Q7MTN9	PG1912	30S ribosomal protein S4	translation	0.753315	0.0082871
6.97	62.6016	Q7MTL9	PG1932	30S ribosomal protein S3	translation	0.748841	0.00573266
6.99	61.3924	Q7MTL0	PG1941	30S ribosomal protein S7	translation	0.822578	0.00496515
8.5	74.6269	Q7MTK9	PG1942	30S ribosomal protein S12	translation	0.67139	0.0029848
6.01	57.4713	Q7MX29	PG0392	50S ribosomal protein L10	ribosome biogenesis	0.793449	0.000218417
3.41	44.0529	Q7MTB3	PG2062	histidyl-tRNA synthetase	Protein biosynthesis	0.803943	0.0397714
22.45	68.2482	Q7MX40	PG0378	elongation factor Ts	Protein biosynthesis	0.763631	7.00693e-06
10.84	48.1103	Q7MXE4	PG0255	translation initiation factor IF-2	Protein biosynthesis	0.865649	0.008416
11.7	32.5318	Q7MTL1	PG1940	elongation factor G	Protein biosynthesis	1.15464	0.00476041
Protein Processing
28.41	47.0457	Q7MXG4	PG0226	transglutaminase-like protein	protein processing	1.18084	2.97163e-06
18.47	47.0314	Q7MTD8	PG2029	hypothetical protein	proteolysis/metalloendopeptidase activity	1.12529	0.000159196
23.2	43.7234	Q7MWP7	PG0553	extracellular protease	proteolysis/serine-type endopeptidase activity	1.10536	0.00101913
32.98	50.3719	Q7MXI9	PG0196	M16 family peptidase	proteolysis/metalloendopeptidase activity	1.10282	1.4097e-05
32.94	64.8611	Q7MV25	PG1283	hypothetical protein	proteolysis/catalytic activity	1.06846	0.00188449
29.77	48.9071	Q7MUW6	PG1361	dipeptidyl aminopeptidase IV	proteolysis/aminopeptidase activity/serine-type peptidase activity	1.06836	0.0068968
63.95	69.2416	Q7MXL5	PG0159	endopeptidase PepO	proteolysis/metalloendopeptidase activity	1.05628	0.00300013
10.59	63.7681	Q7MWC1	PG0708	FKBP-type peptidyl-prolyl cis-trans isomerase	protein folding	0.93951	0.000305375
13.87	51.7787	Q7MWC0	PG0709	peptidyl-prolyl cis-trans isomerase FkpA	protein folding	0.879949	0.0225314
5.66	43.6782	Q7MTN4	PG1917	methionine aminopeptidase, type I	proteolysis/aminopeptidase activity	0.829056	0.000317486
Genetic process
4	51.5873	Q7MTU4	PG1847	endoribonuclease L-PSP	RNA cleavage	1.11088	0.00336809
9.71	54.3767	Q7MTT8	PG1853	DNA polymerase III subunit beta	DNA replication	1.09594	0.0448519
39.65	67.8331	Q7MW79	PG0766	polynucleotide phosphorylase/polyadenylase	RNA processing	1.08181	0.0209652
10.46	27.3469	Q7MVH3	PG1089	DNA-binding response regulator RprY	regulation of transcription, DNA-dependent	1.0617	0.0441409
25.15	47.8788	Q7MTP0	PG1911	DNA-directed RNA polymerase subunit alpha	Transcription	0.873974	0.00202596
27.83	63.9098	Q7MV40	PG1260	anaerobic ribonucleoside triphosphate reductase	ribonucleoside-triphosphate reductase activity	0.84729	8.72495e-06
41.88	56.186	Q7MX27	PG0394	DNA-directed RNA polymerase subunit beta	Transcription	0.829546	0.00083506
4.09	35.7627	Q7MXK6	PG0171	5'-nucleotidase family protein	nucleotide catabolic process	0.791982	0.0080385
9.53	43.131	Q7MT83	PG2097	ribose-phosphate pyrophosphokinase	nucleoside metabolic process	0.762047	5.20804e-07
Receptor Activity
4.92	50.6711	Q7MU92	PG1652	hypothetical protein	receptor activity	1.27026	1.16298e-05
176.48	80.0393	Q7MXJ7	PG0185	ragA protein	carboxypeptidase activity/receptor activity	1.09016	8.40779e-45
116.94	84.4311	Q9ZA59	PG0186	lipoprotein RagB	receptor activity	1.08077	2.8723e-18
23.71	43.0647	Q9KIB0	PG0668	TonB-dependent receptor	receptor activity/carboxypeptidase activity	1.05808	0.0338844
Stress response
23.68	61.7747	Q9AGG3	PG0195	rubrerythrin	electron transport chain/response to oxidative stress	1.13493	0.000604316
49.58	70.625	P0C937	PG1208	molecular chaperone DnaK	response to stress	1.09199	0.000279741
12.03	31.8919	Q7MXF1	PG0245	universal stress protein	response to stress	0.813037	0.00341826
Transport and binding
8.08	68.1614	Q9XCA4	PG2054	lipoprotein PG3	OmpA-like transmembrane domain	1.46625	0.0271703
53.06	79.7954	Q9S3R9	PG0695	immunoreactive 43 kDa antigen PG32	Porin activity/peptidoglycan binding	1.26362	0.001964
50.46	89.2105	Q9S3R8	PG0694	immunoreactive 42 kDa antigen PG33	Porin activity/peptidoglycan binding	1.23802	0.000856119
9.46	37.3913	Q7MW60	PG0785	TonB protein	protein transporter activity	1.1807	1.21649e-09
23.68	61.7747	Q7MWF2	PG0669	heme-binding protein FetB	transport and binding proteins	1.13517	2.35259e-06
20.7	82.7586	Q7MXJ2	PG0192	cationic outer membrane protein OmpH	unfolded protein binding/channel-forming transmembrane porin	1.05192	0.00262811
4.53	41.11	Q7MW63	PG0782	MotA/TolQ/ExbB proton channel family protein	transporter/proton channel	0.781345	0.0319835
Virulence
27.73	47.6619	Q9RQJ2	PG1424	peptidylarginine deiminase	hydrolase activity/virulence factor	1.20375	2.21154e-13
169.85	63.0715	Q7MTE2	PG2024	hemagglutinin protein HagE (RgpA)	proteolysis/cysteine-type endopeptidase activity/virulence	1.17968	1.39074e-17
8	40.991	Q7MX09	PG0418	ATP-dependent Clp protease proteolytic subunit	proteolysis/serine-type endopeptidase activity/virulence	1.12085	1.98526e-05
70.83	64.9457	P95493	PG0506	Gingipain R2/ arginine-specific cysteine proteinase (RgpB)	proteolysis/cysteine-type endopeptidase activity/virulence	1.10336	8.10721e-08
112.49	67.0784	P59915	PG1837	hemagglutinin protein HagA	peptidase activity	0.965388	2.43292e-07
36.65	70.2857	Q7MTI3	PG1975	hemagglutinin protein HagC	pathogenesis	0.827855	1.37617e-07
Unclassified
3.23	34.1085	Q7MWA5	PG0726	putative lipoprotein	Unclassified	1.57376	0.000376034
6.02	47.6923	Q7MWG3	PG0654	hypothetical protein	Unclassified	1.14747	0.000327882
46.38	69.7826	Q7MWY0	PG0449	TPR domain-containing protein	binding/protein-protein interactions	1.14302	1.22069e-08
5.4	37.788	Q7MWY1	PG0448	hypothetical protein	Unclassified	1.13993	0.00509073
14.07	67.9612	Q7MV71	PG1219	hypothetical protein	unclassified	1.13099	0.0399373
6.03	60.9375	Q7MVH1	PG1093	hypothetical protein	Unclassified	1.09119	0.00127179
11.92	39.4558	Q7MTZ1	PG1786	hypothetical protein	Unclassified	1.09008	0.00108968
25.09	81.1321	P0C935	PG0090	Dps family protein	cytoplasm	1.08803	0.000881483
12.82	42.312	Q7MXJ3	PG0191	outer membrane protein	outer membrane	0.877827	9.77186e-05
6	32.3276	Q7MV15	PG1302	hypothetical protein	Unclassified	0.875026	0.000118482
25.95	64.75	Q7MUU6	PG1385	TPR domain-containing protein	Unclassified	0.864521	0.00220932
8.06	29.4468	Q7MX74	PG0338	hypothetical protein	Unclassified	0.7982	0.00249793
6.07	46.5517	Q7MWY6	PG0443	hemagglutinin-like protein	Unclassified	0.773943	0.00206505
6.42	75.7576	Q7MWQ5	PG0541	hypothetical protein	Unclassified	0.595749	0.00514498
3.09	58.6667	Q7MVX0	PG0906	putative lipoprotein	Unclassified	0.550706	0.00153915
8.02	36.4198	Q7MUX1	PG1356	hypothetical protein	Unclassified	0.341576	0.0025448
a) Protein ratios (W83/717) were generated by dividing the spectral intensity of a specific protein in W83 by the spectral intensity of the specific protein W83Δ717. Protein ratios were calculated with the Pro Group™ algorithm (Applied Biosystems/ MDS SCIEX). Only ratios from the spectra that are distinct to each protein (or protein form) were used for the calculation.
b) The Total Protein score is measurement of all the peptide evidence for a protein and is analogous to protein scores reported by other protein identification software. Each identified peptide within a protein was assigned a score based on confidence. Values in this column represent scores from iTRAQ experiment.
c) Percent coverage refers to the number of matching amino acids (from peptides) divided by the total number of amino acids in the protein sequence, expressed as a percentage.
d) Accession numbers refer to the Uniprot Protein Database (www.ebi.ac.uk/uniprot) or GenBank (www.ncbi.nlm.nih.gov/genbank). Raw peptide identification was performed using the Paragon™ database searching algorithm (Applied Biosystems/MDS SCIEX). Raw peptide identification was further processed with the Pro Group Algorithm™ (Applied Biosystems/ MDS SCIEX). Only proteins with 95 % or greater confi…
e) Gene ontology data was obtained from the Uniprot Protein Database (www.ebi.ac.uk/uniprot) or TIGR (cmr.jcvi.org/tigr-scripts).

## Sheet: Table S3B.
Table S3B. P. gingivalis proteins that were not significantly altered by deletion of PG0717 as determined with the ProGroup™ algorithma)
Totala)	% Coverageb)	Uniprotd)	Gene Locusd)	Product	Biological functione)	W83/717	P Value
Metabolism
9.77	47.5638	Q7MVT7	PG0952	4-hydroxy-3-methylbut-2-en-1-yl diphosphate synthase	Isoprene biosynthesis	1.13777	0.216249
9.09	54.3478	Q7MTX1	PG1810	2-oxoglutarate oxidoreductase subunit beta	catalytic activity	1.13099	0.0497888
4.06	39.7924	Q7MUG0	PG1563	glucose-1-phosphate thymidylyltransferase	extracellular polysaccharide biosynthetic process	1.07884	0.0467708
7.3	57.1429	Q7MVT8	PG0951	phosphoribosylaminoimidazole carboxylase subunit PurE	'de novo' IMP biosynthetic process	1.05807	0.233283
26.57	67.027	Q7MUZ8	PG1321	formate--tetrahydrofolate ligase	folic acid-containing compound biosynthetic process	1.05426	0.129587
8.92	49.2958	Q7MUA4	PG1632	aldose 1-epimerase	hexose metabolic process	1.05165	0.531903
4.17	42.1725	Q7MVI2	PG1079	enoyl-CoA hydratase/isomerase family protein	isomerase activity	1.04597	0.150982
17.58	57.5092	Q7MVJ3	PG1068	hypothetical protein	catalytic activity	1.04585	0.184025
6.99	50.6925	Q7MV23	PG1288	GDP-mannose 4,6-dehydratase	GDP-mannose metabolic process	1.03622	0.742509
13.33	59.2437	Q51843	PG0630	pyridoxine 5'-phosphate synthase	Pyridoxine biosynthesis	1.02639	0.450622
9.77	47.5638	Q7MTJ6	PG1956	4-hydroxybutyrate CoA-transferase	acetyl-CoA metabolic process	1.01844	0.701886
15.6	43.5169	Q7MVY1	PG0890	alkaline phosphatase	phosphatase activity	1.01729	0.437669
10.26	34.7475	Q7MWF4	PG0664	Gfo/Idh/MocA family oxidoreductase	hydrolase activity, acting on glycosyl bonds	1.01335	0.862902
26.38	48.5683	Q7MVN4	PG1017	pyruvate phosphate dikinase	kinase activity	1.00036	0.99544
17.81	56.4797	Q7MUB9	PG1612	methylmalonyl-CoA decarboxylase subunit alpha	ligase activity	0.999644	0.992943
4.57	37.2859	Q7MUS2	PG1417	fumarate hydratase class I, anaerobic	generation of precursor metabolites and energy	0.994847	0.936332
56.37	68.4455	Q7MWD3	PG0690	4-hydroxybutyrate CoA-transferase	acetyl-CoA metabolic process	0.991694	0.713939
7.1	46.0137	Q7MTX6	PG1804	V-type ATP synthase subunit B	ATP hydrolysis coupled proton transport	0.987621	0.782062
6.02	24.4989	Q7MVW1	PG0919	dihydroorotase	hydrolase activity, acting on carbon-nitrogen (but not peptide) bonds, in cyclic amides	0.982683	0.825529
4.72	75.3086	Q7MXX0	PG0028	2-C-methyl-D-erythritol 2,4-cyclodiphosphate synthase	terpenoid biosynthetic process	0.981952	0.819658
16.03	68.3333	Q7MX81	PG0329	formiminotransferase-cyclodeaminase-like protein	folic acid binding	0.97831	0.675118
3.1	27.0987	Q7MWX5	PG0456	phosphotransferase domain-containing protein	catalytic activity	0.975239	0.739725
6.01	51.7766	Q7MVK2	PG1057	hypothetical protein	catalytic activity	0.971905	0.724939
4	29.1444	Q7MXP2	PG0129	mannosyltransferase	biosynthetic process	0.969798	0.383565
12.78	45.8394	Q7MUZ2	PG1328	CoA ligase family protein	ligase activity	0.964881	0.551882
25.35	43.3684	Q7MU28	PG1741	aspartate ammonia-lyase	tricarboxylic acid cycle	0.954939	0.0814866
11.35	32.8244	Q7MV24	PG1285	glucosamine-6-phosphate deaminase-like protein	N-acetylglucosamine metabolic process	0.951323	0.532675
11.24	35.9806	Q7MXB0	PG0296	phosphoribosylformylglycinamidine synthase	'de novo' IMP biosynthetic process	0.949329	0.321188
4	36.4341	Q7MU69	PG1687	HIT family protein	catalytic activity	0.942014	0.397872
20.24	51.3699	Q7MTX7	PG1803	V-type ATP synthase subunit A	ATP hydrolysis coupled proton transport	0.934397	0.193793
8.36	56.3241	Q7MWL9	PG0589	GMP synthase	GMP biosynthetic process	0.922191	0.0783027
8	35.2332	Q7MWI5	PG0625	GTP cyclohydrolase I	one-carbon metabolic process	0.915141	0.0576087
8.01	41.196	Q7MU59	PG1701	glutamine amidotransferase	glutamine metabolic process	0.908537	0.345072
4.51	39.8176	Q7MU74	PG1681	glycogen debranching protein	glycogen biosynthetic process	0.888667	0.10285
4.36	32.1486	Q7MXE8	PG0249	oxaloacetate decarboxylase	catalytic activity	0.864733	0.0587534
8.77	51.9427	Q7MX70	PG0344	purple acid phosphatase	acid phosphatase activity	0.854501	0.160471
6.12	39.5	Q7MW99	PG0733	riboflavin synthase subunit alpha	riboflavin biosynthetic process	0.800618	0.0926518
2.4	22.178	Q7MU52	PG1711	alpha-1,2-mannosidase family protein	catalytic activity	0.787218	0.123877
Carbohydrate Metabolism
3.52	17.9931	Q7MTG5	PG1996	deoxyribose-phosphate aldolase	Carbohydrate degradation	1.1187	0.156941
12.11	59.0909	Q7MU77	PG1677	phosphoglycerate kinase	glycolysis	1.06052	0.29117
10.19	21.0687	Q7MW52	PG0793	fructose-1,6-bisphosphatase	carbohydrate metabolism	1.05259	0.632488
15.9	42.8738	Q7MWC9	PG0699	maltodextrin phosphorylase	carbohydrate metabolic process	1.02981	0.10847
4.05	58.6517	Q7MUV9	PG1368	glucose-6-phosphate isomerase	gluconeogenesis	1.02915	0.689104
6.11	73.1034	Q7MU24	PG1747	ribose 5-phosphate isomerase B	pentose-phosphate shunt	1.01408	0.731588
16.64	60.1818	Q7MTF4	PG2010	phosphomannomutase	carbohydrate metabolic process	1.00299	0.93548
16.64	60.1818	Q7MTV8	PG1824	phosphopyruvate hydratase	Glycolysis	1.00208	0.933857
10.02	48.4848	Q7MVH0	PG1094	phosphomannomutase	carbohydrate metabolic process	0.936996	0.184367
15.53	45.3216	Q7MX67	PG0347	UDP-glucose 4-epimerase	galactose metabolic process	0.933185	0.124286
4.05	52.0833	Q7MWW6	PG0468	mannose-6-phosphate isomerase	carbohydrate metabolic process	0.92141	0.118072
7.25	20.9781	P49008	PG0043	beta-hexosaminidase	carbohydrate metabolic process	0.915568	0.142334
Amino Acid metabolism
36.21	74.5547	Q7MX71	PG0343	methionine gamma-lyase	cellular amino acid metabolic process	1.01004	0.795353
4	38.7409	Q7MWG4	PG0653	phosphoserine phosphatase	L-serine biosynthetic process	1.00941	0.930253
19.85	47.6861	Q7MX86	PG0324	histidine ammonia-lyase	amino acid degradation	0.970189	0.498249
28.89	58.3878	Q7MUT3	PG1401	tryptophanase	aromatic amino acid family metabolic process	0.96295	0.109766
7.17	43.9716	Q7MX82	PG0328	imidazolonepropionase	Amino-acid degradation; L-histidine degradation into L-glutamate; N-formimidoyl-L-glutamate from L-histidine: step	0.951954	0.571566
6	51.6807	Q7MTF9	PG2002	dihydrodipicolinate reductase	lysine biosynthetic process via diaminopimelate	0.890977	0.105464
Lipid metabolism
13.37	53.4091	Q7MAX0	PG0070	UDP-N-acetylglucosamine acyltransferase	lipid biosynthetic process	1.1882	0.220465
10.02	29.0323	Q7MAW1	PG1239	3-oxoacyl-(acyl-carrier-protein) reductase	fatty acid biosynthetic process	1.08592	0.17307
11.62	69.2308	Q7MU10	PG1765	acyl carrier protein	fatty acid biosynthetic process	1.05275	0.193861
25.07	67.5768	Q7MXN4	PG0138	malonyl CoA-acyl carrier protein transacylase	fatty acid biosynthetic process	1.04922	0.0919576
4.37	20.6406	Q7MVI1	PG1080	3-hydroxyacyl-CoA dehydrogenase family protein	fatty acid metabolic process	1.04276	0.669487
8.9	44.8378	Q7MTR5	PG1879	hypothetical protein	lipid metabolic process	1.03718	0.652569
21.93	65.5502	Q7MAV6	PG1764	3-oxoacyl-(acyl-carrier-protein) synthase II	Lipid metabolism/ fatty acid biosynthesis	0.996199	0.879868
6.03	35.9307	Q7MXT8	PG0071	bifunctional UDP-3-O-[3-hydroxymyristoyl] N-acetylglucosamine deacetylase/(3R)-hydroxymyristoyl-[acyl-carrier-protein] dehydratase	Lipid biosynthesis	0.828679	0.0923285
Purine pyrimidine metabolism
8	46.5278	Q7MVT6	PG0953	deoxyuridine 5'-triphosphate nucleotidohydrolase	Nucleotide metabolism	1.09245	0.304391
12.59	64.8352	Q7MWP2	PG0558	purine nucleoside phosphorylase	nucleoside metabolic process	1.05467	0.210039
4.82	18.7266	Q7MTB5	PG2060	thymidylate synthase	Nucleotide biosynthesis	1.04522	0.387858
16.11	57.5342	Q7MUV6	PG1371	phosphorylase family protein	nucleoside metabolic process	1.00471	0.91206
13.59	48.5623	Q7MVR8	PG0976	phosphoribosylaminoimidazole-succinocarboxamide synthase	purine nucleotide biosynthetic process	0.988874	0.888799
6.16	42.9234	Q7MUW7	PG1360	phosphoribosylamine--glycine ligase	purine base biosynthetic process	0.966586	0.47637
16.34	56.7485	Q7MTB7	PG2055	dihydroorotate dehydrogenase 2	Pyrimidine biosynthesis	0.966382	0.306305
4.8	17.5896	Q7MVJ6	PG1065	dihydroorotate dehydrogenase 1B	pyrimidine biosynthesis	0.925584	0.212346
3.05	27.2558	Q7MWR4	PG0530	carbamoyl-phosphate synthase large subunit	arginine biosynthetic process/pyrimidine nucleotide biosynthetic process	0.856021	0.219075
Cell wall biogenesis
4.02	32.2684	Q7MXT3	PG0076	N-acetylmuramoyl-L-alanine amidase	cell wall macromolecule catabolic process	1.06602	0.0942936
9.98	48.8479	Q7MUW1	PG1366	UDP-N-acetylglucosamine 1-carboxyvinyltransferase	Cell wall biogenesis/ peptidoglycan biosynthesis	1.00372	0.90132
4.11	35.4015	Q7MWC3	PG0705	glutamate racemase	Cell wall biogenesis/peptidoglycan biosynthesis	0.989033	0.782456
Electron Carrier Activity
4	18.2796	Q7MVE6	PG1119	flavodoxin	electron carrier activity	1.15508	0.269253
6	62.4277	Q7MTW5	PG1816	quinone family NAD(P)H dehydrogenase	electron carrier activity	1.10406	0.0935057
76.68	50.461	Q7MWP8	PG0548	pyruvate ferredoxin/flavodoxin oxidoreductase family protein	electron transport chain	1.01378	0.622041
8.08	42.2122	Q7MXA5	PG0304	RnfABCDGE type electron transport complex subunit C	electron transport chain	0.910564	0.0561132
Cell Redox Homeostasis
8.33	23.8307	Q7MW44	PG0802	alpha keto acid dehydrogenase complex, E3 component, lipoamide dehydrogenase	cell redox homeostasis	1.12257	0.135588
10.47	93.2692	Q7MXW5	PG0034	thioredoxin	cell redox homeostasis	1.11056	0.0748162
13.76	72.6257	Q7MU37	PG1729	thiol peroxidase	cell redox homeostasis	1.04809	0.167971
6.26	40.8537	Q7MUA0	PG1638	thioredoxin family protein	cell redox homeostasis	0.997431	0.891732
Oxidation-Reduction Process
21.04	55.7009	Q7MWE7	PG0675	indolepyruvate ferredoxin oxidoreductase subunit alpha	oxidation-reduction process	1.06436	0.111071
4.51	59.6838	Q7MWE6	PG0676	short chain dehydrogenase/reductase family oxidoreductase	oxidation-reduction process	1.05447	0.101948
4.17	42.1725	Q7MAW0	PG1416	enoyl-(acyl-carrier-protein) reductase II	oxidation-reduction process	1.0428	0.682646
4.01	44.1509	Q7MVJ7	PG1064	dihydroorotate dehydrogenase	oxidation-reduction process	1.00827	0.899111
12.07	69.4352	Q7MW40	PG0806	Gfo/Idh/MocA family oxidoreductase	oxidation-reduction process	1.008	0.891987
4.02	46.8278	Q7MUZ0	PG1332	NAD(P) transhydrogenase subunit beta	oxidation-reduction process	0.999039	0.986767
4.57	37.2859	Q7MXC5	PG0279	malic enzyme	oxidation-reduction process	0.994876	0.883756
43.73	75.4717	Q7MWD4	PG0689	NAD-dependent 4-hydroxybutyrate dehydrogenase	oxidation-reduction process	0.992805	0.667535
7.77	44.1767	Q7MWR9	PG0523	inosine 5-monophosphate dehydrogenase	oxidation-reduction process	0.971917	0.224851
18.74	58.5106	Q7MWJ2	PG0618	alkyl hydroperoxide reductase subunit C	oxidation-reduction process	0.934849	0.0593279
6.83	35.4232	Q7MT26	PG2171	D-isomer specific 2-hydroxyacid dehydrogenase family protein	oxidation-reduction process	0.894277	0.0582421
4.49	26.0194	Q7MWJ1	PG0619	alkyl hydroperoxide reductase subunit F	oxidation-reduction process	0.893161	0.0494684
16.18	63.8126	Q7MWZ9	PG0429	pyruvate synthase	oxidation-reduction process	0.868088	0.0734651
Protein Biosynthesis
9.16	42.7046	Q7MX41	PG0377	30S ribosomal protein S2	translation	1.1043	0.443434
4.78	56.4706	Q7MWL6	PG0592	50S ribosomal protein L31 type B	translation	1.10215	0.268781
11.4	53.9062	Q7MTN8	PG1913	30S ribosomal protein S11	translation	1.08627	0.456068
6.68	53.7634	Q7MTM5	PG1926	50S ribosomal protein L5	translation	1.05091	0.68751
4.05	53.125	Q7MTP1	PG1910	50S ribosomal protein L17	translation	1.04827	0.483697
22.74	52.2998	Q7MXM0	PG0153	aspartyl-tRNA synthetase	Protein biosynthesis	1.04345	0.067363
51.36	80.2532	Q9R420	PG0387	elongation factor Tu	Protein biosynthesis	1.04064	0.0617266
10.03	42.3687	Q7MXR4	PG0099	phenylalanyl-tRNA synthetase subunit beta	Protein biosynthesis	1.02693	0.77747
20.23	44.4118	Q7MXK7	PG0170	methionyl-tRNA synthetase	Protein biosynthesis	1.00963	0.819031
8.32	27.5114	Q7MV54	PG1246	alanyl-tRNA synthetase	Protein biosynthesis	1.00796	0.942244
24.96	54.417	Q7MTK0	PG1951	glutaminyl-tRNA synthetase	Protein biosynthesis	1.00568	0.885477
4.37	49.1726	Q7MX93	PG0316	seryl-tRNA synthetase	Protein biosynthesis	0.991284	0.770375
18.34	38.3795	Q7MVE5	PG1121	asparaginyl-tRNA synthetase	Protein biosynthesis	0.985608	0.76061
29.83	50.2504	Q9X6Q9	PG1297	30S ribosomal protein S1	translation	0.982328	0.703724
12.69	62.2807	Q7MTM9	PG1922	50S ribosomal protein L18	translation	0.976805	0.580571
14.84	53.4602	Q7MUV7	PG1370	lysyl-tRNA synthetase	Protein biosynthesis	0.967582	0.448046
27.67	87.5	Q7MXK8	PG0167	50S ribosomal protein L25/general stress protein Ctc	translation	0.966056	0.159146
10.29	68.2759	Q7MX31	PG0390	50S ribosomal protein L11	translation	0.944617	0.471959
23	59.1304	Q7MVQ8	PG0989	50S ribosomal protein L20	translation	0.944592	0.300604
8.01	41.2214	Q7MTM7	PG1924	30S ribosomal protein S8	translation	0.928335	0.153118
3.37	39.3258	Q7MU16	PG1758	30S ribosomal protein S15	translation	0.900942	0.0959224
3.85	20.8443	Q7MUD3	PG1596	isoleucyl-tRNA synthetase	Protein biosynthesis	0.898878	0.387376
6.01	30.3406	Q7MTE3	PG2023	methionyl-tRNA formyltransferase	Protein biosynthesis	0.886057	0.0484059
4	37.3134	Q7MVQ6	PG0991	translation initiation factor IF-3	Protein biosynthesis	0.83288	0.258282
7.52	45.3552	Q7MTM8	PG1923	50S ribosomal protein L6	translation	0.822842	0.331975
2.25	25.6281	Q7MXD5	PG0267	arginyl-tRNA synthetase	Protein biosynthesis	0.811231	0.440375
Protein Processing
5.63	41.2399	Q7MWS5	PG0514	Protein translocase subunit secA	Protein transport	1.14119	0.0812874
27.6	61.7284	Q7MWA7	PG0724	prolyl oligopeptidase family protein	proteolysis/serine type peptidase activity	1.08287	0.164589
8.07	33.0435	Q7MX12	PG0415	PPIC-type peptidyl-prolyl cis-trans isomerase	protein folding	1.06742	0.550782
3.82	35.5529	Q7MU18	PG1754	hypothetical protein	proteolysis/serine type peptidase activity	1.06018	0.298513
4	20.5405	Q7MT31	PG2164	FKBP-type peptidyl-prolyl cis-trans isomerase	protein folding	1.06008	0.306885
24.29	62.3679	Q7MTK3	PG1948	putative lipoprotein	proteolysis	1.05081	0.0895066
22.34	49.5868	Q7MXN5	PG0137	aminoacyl-histidine dipeptidase	proteolysis/hydrolase activity	1.04845	0.0717824
33.4	46.7721	Q7MVP4	PG1004	prolyl oligopeptidase family protein	proteolysis/serine type peptidase activity	1.04417	0.154748
16.27	37.4827	O66223	PG0503	dipeptidyl aminopeptidase IV	Aminopeptidase	1.04279	0.139383
8.37	40.708	Q7MTY8	PG1789	peptidyl-dipeptidase Dcp	proteolysis	1.04114	0.393104
18.17	65.1007	Q7MUC5	PG1605	aminopeptidase C	Aminopeptidase	1.03793	0.138821
26.97	53.813	Q7MW82	PG0758	peptidyl-dipeptidase Dcp	proteolysis	1.03318	0.335297
6.18	39.8946	Q7MVK0	PG1060	carboxyl-terminal protease	proteolysis/serine type peptidase activity	1.02948	0.718915
12.14	40.6946	Q7MXX2	PG0026	hypothetical protein	proteolysis/cysteine-type peptidase activity	1.0213	0.474612
22.23	49.4118	Q7MWH3	PG0639	signal peptide peptidase SppA, 67K type	signal peptide processing	1.0196	0.716035
9.95	40.4523	Q7MVY2	PG0889	M24 family peptidase	cellular process/hydrolase	1.0162	0.85008
31.36	60.9174	P42375	PG0520	chaperonin GroEL	protein refolding	1.01221	0.537666
8.01	71.3675	Q7MV65	PG1226	cyclophilin-type peptidyl-prolyl cis-trans isomerase	protein folding	1.00945	0.690425
4.2	35.2727	Q7MWH9	PG0633	hypothetical protein	protein transporter activity	0.999406	0.982025
32.32	49.6504	Q7MWX7	PG0452	hypothetical protein	protein folding	0.993609	0.711033
3.11	29.148	Q7MTN3	PG1918	preprotein translocase subunit SecY	Protein transport	0.991986	0.708197
20.52	55.3191	Q7MTY9	PG1788	cysteine peptidase	proteolysis	0.981457	0.533273
11.37	53.9301	Q7MW80	PG0762	trigger factor	protein folding	0.961556	0.570318
8	36.9369	Q7MT37	PG2157	glutamine cyclotransferase-like protein	proteolysis	0.956876	0.465636
13.1	55.2632	Q7MV03	PG1315	peptidyl-prolyl cis-trans isomerase SlyD	protein folding	0.904638	0.130339
Genetic Process
4.68	27.3529	P77925	PG0881	recombinase A	DNA recombination	1.32969	0.0772187
8.06	36.6292	Q51837	PG0742	antigen PgaA	chromosome condensation	1.07268	0.661935
8.9	44.0945	Q7MXD4	PG0269	exodeoxyribonuclease III	DNA repair	1.06309	0.155595
6	39.6396	Q7MXE5	PG0254	transcription elongation factor NusA	regulation of transcription termination, DNA-dependent	1.05111	0.637598
4.6	53.668	Q7MTT9	PG1852	exonuclease	exonuclease activity	1.0511	0.747912
10.21	47.486	Q7MX99	PG0310	nitroreductase family protein	nucleotide binding	1.0131	0.699053
8.14	42.4012	Q7MX79	PG0332	transcription termination factor Rho	Transcription regulation	0.988408	0.902218
4	38.7097	Q7MAW2	PG1127	AsnC family transcriptional regulator	Transcription	0.9639	0.818305
4	55.9211	Q7MUU2	PG1389	histone-like family DNA-binding protein	DNA binding	0.931959	0.352338
4.14	31.25	Q7MT32	PG2163	stationary phase survival protein SurE	5'-nucleotidase activity	0.925645	0.509894
3.73	24.2353	Q7MVD9	PG1129	ribonucleotide reductase	DNA replication	0.918837	0.6027
6	37.8205	Q7MUL1	PG1497	histone-like family DNA-binding protein	DNA binding	0.868723	0.181984
6.07	39.3762	Q7MX21	PG0401	phosphodiesterase	Endoribonuclease that initiates mRNA decay	0.86823	0.141899
5.7	65.2174	Q7M7C8	PG2152	histone-like family DNA-binding protein	DNA binding	0.861973	0.0712864
12.6	52.6193	Q7MUU5	PG1386	DNA gyrase subunit A	DNA topological change	0.814332	0.149662
Receptor Activity
10.85	47.2505	Q7MXB7	PG0288	putative lipoprotein	binding	1.18807	0.0473808
8.74	39.0351	Q7MUR3	PG1430	TPR domain-containing protein	binding	1.18677	0.121618
19.55	63.8393	Q7MVM4	PG1028	TPR domain-containing protein	binding	1.03106	0.394107
15.47	49.7487	Q7MU93	PG1651	TPR domain-containing protein	binding	1.03076	0.678917
4.41	40.4762	Q9XCA3	PG1058	OmpA family protein	binding	0.886732	0.0994317
Stress response
5.72	40.7216	Q7MU00	PG1775	grpE protein	Chaperone/stress response	0.950534	0.499627
Transporter Activity
12.03	28.6408	Q7MT22	PG2177	Na(+)-translocating NADH-quinone reductase subunit F	Ion transport	1.07498	0.333885
18.26	60.6138	Q7MXX1	PG0027	hypothetical protein	transporter activity/ion-selective channel	1.04236	0.193623
25.55	91.25	O83010	PG1286	ferritin	cellular iron ion homeostasis/oxidation-reduction process	1.01443	0.335719
36.82	55.5425	Q9KIB4	PG0707	TonB-dependent receptor	transporter activity	1.01174	0.466009
7.3	38.6082	Q7MWQ6	PG0540	AcrB/AcrD/AcrF family protein	transporter activity/multidrug pump	0.716687	0.236428
Unclassified
4	55.9633	Q7MSY3	PG2227	hypothetical protein	unclassified	1.17203	0.103767
4.13	22.3022	Q7MT93	PG2086	hypothetical protein	unclassified	1.1687	0.15159
11.22	58	Q7MWC2	PG0706	hypothetical protein	unclassified	1.11061	0.0689173
5.45	57.1429	Q7MUY7	PG1335	hypothetical protein	unclassified	1.10164	0.375365
6	27.5109	Q7MWJ7	PG0613	hypothetical protein	unclassified	1.09071	0.210796
12	41.8919	Q7MT39	PG2155	putative lipoprotein	unclassified	1.07541	0.113277
11.05	41.6667	Q7MTR3	PG1881	hypothetical protein	unclassified	1.06873	0.633574
23.32	38.2703	Q9F4J0	PG0411	putative outer membrane protein	unclassified	1.06778	0.0556466
3.18	26.0442	Q7MU91	PG1653	hypothetical protein	unclassified	1.06552	0.761843
2.74	17.284	Q7MXK2	PG0179	hypothetical protein	unclassified	1.06163	0.399338
5.66	34.7578	Q7MTA9	PG2066	putative lipoprotein	unclassified	1.06041	0.442985
11.18	62.6374	Q7MTC0	PG2050	hypothetical protein	unclassified	1.06018	0.34098
59.87	74.0741	Q7MVL6	PG1037	hypothetical protein	zinc ion binding	1.05959	0.04872
59.87	74.0741	Q7MV63	PG1230	hypothetical protein	unclassified	1.057	0.454565
35.22	56.3855	Q7MV28	PG1280	hypothetical protein	unclassified	1.05574	0.122321
12.11	76.7956	Q7MWH8	PG0634	ThiJ/PfpI family protein	unclassified	1.05573	0.322416
10.62	45.614	Q7MXJ6	PG0188	putative lipoprotein	unclassified	1.05092	0.247187
10.62	45.614	Q7MUC2	PG1609	methylmalonyl-CoA decarboxylase subunit gamma	unclassified	1.0454	0.111081
6.08	21.5206	Q9S3Q8	PG1604	immunoreactive 84 kDa antigen PG93	unclassified	1.04504	0.601912
4	20.2479	Q7MX64	PG0350	internalin-like protein	unclassified	1.04279	0.374385
12.8	67.3993	Q7MX17	PG0409	hypothetical protein	unclassified	1.03649	0.353835
7	33.5092	Q7MUU8	PG1382	hypothetical protein	unclassified	1.03577	0.380569
4.24	39.3665	Q7MTE6	PG2020	CRISPR-associated Cas5e family protein	unclassified	1.03534	0.64723
10.09	52.6667	Q7MXL4	PG0160	hypothetical protein	unclassified	1.03458	0.652291
3.4	41.0359	Q7MTC5	PG2044	hypothetical protein	unclassified	1.02116	0.599988
7.41	41.3913	Q7MV20	PG1291	hypothetical protein	unclassified	1.01382	0.761101
4	23.6607	Q7MT59	PG2126	hypothetical protein	unclassified	1.00851	0.883952
4.23	14.374	Q7MX16	PG0410	hypothetical protein	unclassified	1.00512	0.915599
13.93	44.5783	Q7MT24	PG2174	hypothetical protein	unclassified	1.00181	0.972527
23.26	49.1614	Q7MT05	PG2204	hypothetical protein	endopeptidase inhibitor activity	1.00159	0.965851
12.17	50	Q7MX91	PG0319	hypothetical protein	unclassified	0.999185	0.978918
10.64	42.9851	Q7MWZ8	PG0430	2-oxoglutarate ferredoxin oxidoreductase subunit beta	unclassified	0.996079	0.928111
3.53	33.9921	Q7MXF7	PG0236	hypothetical protein	unclassified	0.992122	0.844068
8.82	28.4553	Q7MVA6	PG1171	oxidoreductase	unclassified	0.991495	0.931558
10.84	53.0271	Q9X6S8	PG2167	immunoreactive 53 kDa antigen PG123	unclassified	0.989232	0.870914
5.53	45.1923	Q7MUV1	PG1379	ABC transporter periplasmic substrate-binding protein	unclassified	0.988578	0.734559
7.05	58.5366	Q7MVH6	PG1085	hypothetical protein	unclassified	0.977744	0.396262
5.31	27.13	Q7MVM2	PG1030	hypothetical protein	unclassified	0.976614	0.404821
3.84	37.6923	Q7MX59	PG0356	hypothetical protein	unclassified	0.972584	0.680902
6.23	46.5769	Q7MUL5	PG1493	hypothetical protein	carboxypeptidase activity	0.972313	0.596535
5.63	44.5255	Q7MX84	PG0326	hypothetical protein	unclassified	0.969846	0.770444
19.11	54.7923	Q7MV93	PG1189	hypothetical protein	unclassified	0.968447	0.581232
4.18	23.1047	Q7MUA6	PG1626	hypothetical protein	unclassified	0.957171	0.785538
12.17	72.9167	Q7MXB3	PG0293	secretion activator protein	unclassified	0.949951	0.254348
8.77	32.6582	Q7MXC7	PG0276	hypothetical protein	unclassified	0.945746	0.233308
15.8	80.4348	Q7MUY3	PG1341	hypothetical protein	unclassified	0.935154	0.115437
23.43	69.0141	Q7MXF4	PG0241	putative lipoprotein	unclassified	0.935122	0.0997447
4.03	41.0853	Q7MXB5	PG0290	hypothetical protein	unclassified	0.926906	0.417243
21.46	44.0873	Q7MUS3	PG1414	hypothetical protein	unclassified	0.922328	0.105134
10.07	51.7442	Q7MV81	PG1209	hypothetical protein	unclassified	0.917675	0.326679
4.11	41.1532	Q7MTS7	PG1864	leucine-rich protein	signal transduction	0.915413	0.448596
8.05	49.1124	Q7MTE9	PG2017	hypothetical protein	unclassified	0.900927	0.108523
6.08	50.6438	Q7MTH4	PG1985	CRISPR-associated Cmr4 family protein	unclassified	0.890447	0.223783
3.58	18.5687	Q7MWD6	PG0686	hypothetical protein	unclassified	0.837659	0.49498
4	33.9921	Q7MTH6	PG1983	CRISPR-associated Cmr5 family protein	unclassified	0.83621	0.283943
3.52	23.3974	Q7MW07	PG0859	hypothetical protein	unclassified	0.795452	0.109025
3.7	41.3934	Q9ZNF9	PG0751	porT protein	unclassified	0.724809	0.104156
a) Protein ratios (W83/717) were generated by dividing the spectral intensity of a specific protein in W83 by the spectral intensity of the specific protein W83Δ717. Protein ratios were calculated with the Pro Group™ algorithm (Applied Biosystems/ MDS SCIEX). Only ratios from the spectra that are distinct to each protein (or protein form) were used for the calculation.
b) The Total Protein score is measurement of all the peptide evidence for a protein and is analogous to protein scores reported by other protein identification software. Each identified peptide within a protein was assigned a score based on confidence. Values in this column represent scores from iTRAQ experiment.
c) Percent coverage refers to the number of matching amino acids (from peptides) divided by the total number of amino acids in the protein sequence, expressed as a percentage.
d) Accession numbers refer to the Uniprot Protein Database (www.ebi.ac.uk/uniprot) or GenBank (www.ncbi.nlm.nih.gov/genbank). Raw peptide identification was performed using the Paragon™ database searching algorithm (Applied Biosystems/MDS SCIEX). Raw peptide identification was further processed with the Pro Group Algorithm™ (Applied Biosystems/ MDS SCIEX). Only proteins with 95 % or greater confi…
e) Gene ontology data was obtained from the Uniprot Protein Database (www.ebi.ac.uk/uniprot) or TIGR (cmr.jcvi.org/tigr-scripts).
